# Supplementary material for: Resveratrol Treatment Prevents Increase of Mast Cells in Both Murine OVA Enteritis and IL-10−/− Colitis
Source: Int J Mol Sci. 2022 Jan 21;23(3):1213. doi: 10.3390/ijms23031213 (PMC8836010; doi:10.3390/ijms23031213)
Supplement: Supplementary file 1 [file ijms-23-01213-s001.zip]

Archive with 1 entries (1 files):
- ijms-1544247-supplementary.pdf
